# Supplementary material for: Tillering plasticity of drought-stressed barley genotypes under different re-watering regimes
Source: BMC Plant Biol. 2025 Oct 13;25:1368. doi: 10.1186/s12870-025-07504-8 (PMC12516877; doi:10.1186/s12870-025-07504-8)
Supplement: Supplementary file 1 — Additional file 1. Selection of the genotypes used in this study [file 12870_2025_7504_MOESM1_ESM.xlsx]

## Sheet: Additional file 1
	Slots	treatments	Replications	Genotypes	#	Genotype	reason for selection		fertile tillers stress	fertile tillers control	stress/ control	control/ stress	stress - control	control - stress
Scenario 1	520	5	1	104	1	Barke	Control		10	14	0.714286	1.4	-4	4
Scenario 2	520	4	1	130	2	Keel	Control		7	10	0.7	1.42857	-3	3
Scenario 3	520	3	1	173.333	3	RGT Planet	Control		NA	NA	NA	NA	NA	NA
Scenario 4	520	2	1	260	4	HEB_01_104	High Grain Yield (Field)		19	17	1.11765	0.894737	2	-2
Scenario 5	520	1	1	520	5	HEB_21_045	High Grain Yield (Field)		10	20	0.5	2	-10	10
	Slots	treatments	Replications	Genotypes	6	HEB_06_138	High Grain Yield (Field)		22	21	1.04762	0.954545	1	-1
					7	HEB_06_138	High Grain Yield (Field)	black grains	22	21	1.04762	0.954545	1	-1
Scenario 6	520	5	2	52	8	HEB_14_014	High Tiller number (Stress)	absolute	38	12	3.16667	0.315789	26	-26
Scenario 7	520	4	2	65	9	HEB_22_143	High Tiller number (Stress)	absolute	36	16	2.25	0.444444	20	-20
Scenario 8	520	3	2	86.6667	10	HEB_06_099	High Tiller number (Stress)	absolute	31	12	2.58333	0.387097	19	-19
Scenario 9	520	2	2	130	11	HEB_02_138	High Tiller number (Stress)	absolute	38	20	1.9	0.526316	18	-18
Scenario 10	520	1	2	260	12	HEB_01_112	High Tiller number (Stress)	absolute	32	15	2.13333	0.46875	17	-17
	Slots	treatments	Replications	Genotypes	13	HEB_20_110	High Tiller number (Stress)	relative	11	3	3.66667	0.272727	8	-8
Scenario 11	520	5	3	34.6667	14	HEB_20_062	High Tiller number (Stress)	relative	7	2	3.5	0.285714	5	-5
Scenario 12	520	4	3	43.3333	15	HEB_15_051	High Tiller number (Stress)	relative	27	11	2.45455	0.407407	16	-16
Scenario 13	520	3	3	57.7778	16	HEB_01_080	High Tiller number (Stress)	relative	24	8	3	0.333333	16	-16
Scenario 14	520	2	3	86.6667	17	HEB_19_133	High Tiller number (Stress)	relative	27	11	2.45455	0.407407	16	-16
Scenario 15	520	1	3	173.333	18	HEB_06_147	High Tiller number (Control)	absolute	7	32	0.21875	4.57143	-25	25		> Candidate genotype
	Slots	treatments	Replications	Genotypes	19	HEB_08_169	High Tiller number (Control)	absolute	2	27	0.0740741	13.5	-25	25
Scenario 16	520	5	4	26	20	HEB_06_145	High Tiller number (Control)	absolute	3	25	0.12	8.33333	-22	22
Scenario 17	520	4	4	32.5	21	HEB_09_033	High Tiller number (Control)	absolute	2	23	0.0869565	11.5	-21	21
Scenario 18	520	3	4	43.3333	22	HEB_10_003	High Tiller number (Control)	relative	12	29	0.413793	2.41667	-17	17
Scenario 19	520	2	4	65	23	HEB_13_142	High Tiller number (Control)	relative	12	28	0.428571	2.33333	-16	16
Scenario 20	520	1	4	130	24	HEB_23_029	High Tiller number (Control)	relative	2	18	0.111111	9	-16	16
	Slots	treatments	Replications	Genotypes	25	HEB_06_155	High Tiller number (Control)	relative	3	24	0.125	8	-21	21
Scenario 21	520	5	5	20.8	26	HEB_09_072	High Grain Yield	(Control)	26	14	1.85714	0.538462	12	-12
Scenario 22	520	4	5	26
Scenario 23	520	3	5	34.6667
Scenario 24	520	2	5	52		0	0
Scenario 25	520	1	5	104		40	40
	Slots	treatments	Replications	Genotypes
Scenario 26	520	5	6	17.3333
Scenario 27	520	4	6	21.6667
Scenario 28	520	3	6	28.8889
Scenario 29	520	2	6	43.3333
Scenario 30	520	1	6	86.6667
	Slots	treatments	Replications	Genotypes
Scenario 31	520	5	8	13
Scenario 32	520	4	8	16.25
Scenario 33	520	3	8	21.6667
Scenario 34	520	2	8	32.5
Scenario 35	520	1	8	65
	Slots	treatments	Replications	Genotypes
Scenario 36	520	5	9	11.5556
Scenario 37	520	4	9	14.4444
Scenario 38	520	3	9	19.2593
Scenario 39	520	2	9	28.8889
Scenario 40	520	1	9	57.7778
	Slots	treatments	Replications	Genotypes
Scenario 41	520	5	10	10.4
Scenario 42	520	4	10	13
Scenario 43	520	3	10	17.3333
Scenario 44	520	2	10	26
Scenario 45	520	1	10	52
