# Supplementary material for: Tillering plasticity of drought-stressed barley genotypes under different re-watering regimes
Source: BMC Plant Biol. 2025 Oct 13;25:1368. doi: 10.1186/s12870-025-07504-8 (PMC12516877; doi:10.1186/s12870-025-07504-8)
Supplement: Supplementary file 4 — Additional file 4. Continuation strategy of watering regimes after transfer from phenotyping facility [file 12870_2025_7504_MOESM4_ESM.xlsx]

## Sheet: Tabelle1
Additional file 4. Treatments different watering regimes for greenhouse.
Watering Regime	Watering interval	Watering amount
Control	3times a week	Saturating amount of water
Full recovery	3 times a week	Saturating amount of water
Full stress	3 times a week	150 ml of water per pot
Moderate recovery	3 times a week	300 ml of water per pot
Field conditions simulation	3 times a week	150 ml of water per pot
