# Supplementary material for: Tillering plasticity of drought-stressed barley genotypes under different re-watering regimes
Source: BMC Plant Biol. 2025 Oct 13;25:1368. doi: 10.1186/s12870-025-07504-8 (PMC12516877; doi:10.1186/s12870-025-07504-8)
Supplement: Supplementary file 6 — Additional file 6. Complete raw phenotype data of the study [file 12870_2025_7504_MOESM6_ESM.xlsx]

## Sheet: Tabelle1
Treatment	Genotype	REPLICATION	Plant_height	Shoot_weight	tiller_number_57DAT	ear_number	fertile_ear_number	sterile_ear_number	fertile_ear_weight	sterile_ear_weight	seed_number	thousand_weight	tiller_number_4DAT	tiller_ number_9DAT	tiller_number_16DAT	tiller_number_21DAT	tiller_number_30DAT	tiller_number_37DAT
_90%	Barke	1	108	26.2	27	24	20	4	16.8	0.5	242	33.48	5	7	11	16	24	27
_90%	Barke	2	92	26.5	34	27	25	2	20.5	0.3	332	34.19	3	4	8	12	20	27
_90%	Barke	3	105	30.7	29	25	20	5	20.4	1	387	37.95	3	5	8	14	21	27
_90%	Barke	4	93	32.3	49	31	30	1	39.9	0.1	636	50.87	4	6	11	15	23	23
90-20-20%	Barke	1	75	12.2	16	18	11	7	10.6	1.3	110	54.22	3	5	7	8	10	11
90-20-20%	Barke	2	74	12.4	12	10	9	1	7.8	0.1	126	50.56	3	5	6	10	10	11
90-20-20%	Barke	3	73	10.2	14	11	9	2	11.3	0.4	166	54.17	3	6	8	9	9	10
90-20-20%	Barke	4	70	12.6	14	7	6	1	5	0.2	70	47.37	3	5	8	9	8	9
90-20-40%	Barke	1	87	17.9	31	17	13	4	10.1	0.7	114	45.87	3	4	7	7	8	11
90-20-40%	Barke	2	84	18.5	29	18	14	4	12.2	0.7	188	42.45	3	5	7	8	8	11
90-20-40%	Barke	3	84	13.9	23	19	15	4	15.1	0.5	242	47.41	3	4	7	8	9	11
90-20-40%	Barke	4	85	17.2	26	23	17	6	14.4	0.9	173	51.33	3	5	6	7	9	9
90-20-90%	Barke	1	87	30.6	41	30	23	7	16.2	2.9	197	42.95	3	5	6	9	10	18
90-20-90%	Barke	2	87	25.9	49	23	12	11	9.7	1.6	149	38.79	4	7	9	9	9	15
90-20-90%	Barke	3	92	27.5	46	25	19	6	13.9	1.6	192	43.35	3	5	9	9	10	12
90-20-90%	Barke	4	93	22.3	39	25	12	13	9.6	1.9	123	44.02	3	5	7	9	10	14
90-20-90-20%	Barke	1	70	13.4	20	8	8	0	7.4	0	121	46.67	3	5	9	9	9	11
90-20-90-20%	Barke	2	82	17.1	22	18	11	7	6.8	0.6	73	53.88	4	6	9	9	11	13
90-20-90-20%	Barke	3	73	15.4	22	7	7	0	6.8	0	94	53.68	3	5	6	7	7	11
90-20-90-20%	Barke	4	80	15.8	20	7	5	2	4.3	0.4	62	53.18	3	4	6	7	8	10
_90%	HEB_01_080	1	114	33.4	31	27	27	0	29.3	0	423	46.15	5	11	16	21	27	35
_90%	HEB_01_080	2	127	35.3	35	29	29	0	36.7	0	564	49.59	3	5	12	16	21	19
_90%	HEB_01_080	3	128	35.4	33	27	18	9	16.4	2.7	98	35.53	3	6	11	20	29	29
_90%	HEB_01_080	4	121	34.5	29	26	26	0	30.9	0	448	45.02	4	6	12	16	24	25
90-20-20%	HEB_01_080	1	73	15.7	27	8	8	0	7.5	0	107	43.85	3	6	10	12	17	21
90-20-20%	HEB_01_080	2	67	14.6	33	12	11	1	9	0	144	38.4	5	9	14	19	24	26
90-20-20%	HEB_01_080	3	67	11.5	18	14	14	0	12.4	0	198	42.41	3	7	12	12	13	16
90-20-20%	HEB_01_080	4	67	14.7	23	11	11	0	10.4	0	161	46.19	4	11	12	15	18	22
90-20-40%	HEB_01_080	1	87	16.6	32	20	14	6	13.9	0.9	235	41.61	4	8	13	16	20	22
90-20-40%	HEB_01_080	2	93	17.3	23	17	17	0	19.3	0	273	50.79	4	8	13	15	16	23
90-20-40%	HEB_01_080	3	90	18.8	28	21	19	2	15	0.5	220	36.76	4	6	11	13	17	20
90-20-40%	HEB_01_080	4	89	19	28	22	15	7	11.3	1.1	102	33.17	4	8	12	17	19	26
90-20-90%	HEB_01_080	1	113	23.8	27	21	19	2	17.6	0.2	274	42.24	4	6	11	14	18	19
90-20-90%	HEB_01_080	2	107	24.5	34	27	18	9	13.6	2.4	119	36.92	4	7	11	13	17	23
90-20-90%	HEB_01_080	3	106	28.5	37	30	24	6	25.3	2.4	340	41.82	3	8	11	14	20	21
90-20-90%	HEB_01_080	4	109	21.9	28	22	21	1	20.1	0.1	330	40.83	4	6	12	13	18	22
90-20-90-20%	HEB_01_080	1	72	16.1	31	9	6	3	6.7	0.4	98	47.08	5	7	10	15	16	22
90-20-90-20%	HEB_01_080	2	83	17.6	32	9	9	0	8.1	0	105	45.76	4	8	13	14	17	27
90-20-90-20%	HEB_01_080	3	74	14.8	22	12	10	2	9.5	0.2	127	51.1	4	7	11	14	17	18
90-20-90-20%	HEB_01_080	4	70	15	34	11	8	3	6.9	0.5	123	36.86	3	7	14	15	22	32
_90%	HEB_01_104	1	97	13.5	22	20	20	0	21.9	0	319	54.35	3	6	7	11	16	19
_90%	HEB_01_104	2	100	14.6	29	20	20	0	20.4	0	279	51.9	3	5	8	10	16	22
_90%	HEB_01_104	3	99	13.6	22	14	14	0	16.6	0	200	53.46	3	6	8	11	15	18
_90%	HEB_01_104	4	103	15.8	32	29	29	0	32.3	0	383	57.2	3	6	7	10	16	19
90-20-20%	HEB_01_104	1	59	4.9	8	6	4	2	2.3	0.3	38	40.84	3	4	6	6	6	8
90-20-20%	HEB_01_104	2	64	5.1	12	10	10	0	7.2	0	92	50.68	3	5	6	6	6	11
90-20-20%	HEB_01_104	3	55	5.1	13	13	10	3	7.9	0.2	122	42.78	4	6	7	7	8	10
90-20-20%	HEB_01_104	4	69	5.6	12	9	9	0	7.4	0	101	47.56	2	6	6	6	6	6
90-20-40%	HEB_01_104	1	65	9.1	17	16	16	0	11.4	0	201	39.03	4	7	6	7	9	14
90-20-40%	HEB_01_104	2	77	8.8	16	21	19	2	15.2	0.3	254	45.96	3	6	6	6	6	13
90-20-40%	HEB_01_104	3	70	7.8	18	22	22	0	16.1	0	291	42.65	3	4	6	6	6	11
90-20-40%	HEB_01_104	4	82	8.6	17	16	12	4	8.1	0.5	152	42.57	3	4	6	6	6	11
90-20-90%	HEB_01_104	1	79	9.3	20	19	14	5	10.7	0.6	182	42.19	3	5	6	6	6	12
90-20-90%	HEB_01_104	2	74	10.1	23	15	14	1	8.5	0	112	38.93	3	6	6	6	7	11
90-20-90%	HEB_01_104	3	78	6.4	22	13	13	0	8	0	91	42.67	3	6	6	6	6	10
90-20-90%	HEB_01_104	4	82	7.1	25	15	14	1	8.4	0.1	111	42.66	4	7	7	7	8	15
90-20-90-20%	HEB_01_104	1	72	5.7	16	14	14	0	8.7	0	121	45.02	2	4	5	5	5	8
90-20-90-20%	HEB_01_104	2	62	7	17	13	11	2	9.3	0.1	156	43.37	3	6	6	7	5	14
90-20-90-20%	HEB_01_104	3	66	6.9	15	17	13	4	8.4	0.4	147	44.01	3	4	5	7	6	8
90-20-90-20%	HEB_01_104	4	62	7	11	7	6	1	5.2	0.1	79	46.73	3	5	5	5	5	8
_90%	HEB_01_112	1	119	29.6	23	22	22	0	38.3	0	496	55.91	4	7	10	16	20	22
_90%	HEB_01_112	2	111	29.5	20	21	21	0	34.6	0	489	55.4	3	5	8	12	19	21
_90%	HEB_01_112	3	124	26.2	22	21	21	0	31.8	0	438	52.39	4	6	9	15	21	20
_90%	HEB_01_112	4	120	33.6	25	24	22	2	30.2	0.6	336	44.3	4	5	9	13	22	24
90-20-20%	HEB_01_112	1	73	9.1	11	13	11	2	13.3	0.6	208	45.52	3	4	7	8	8	8
90-20-20%	HEB_01_112	2	68	8.1	10	15	10	5	12.2	1.1	154	48.41	3	5	8	8	8	8
90-20-20%	HEB_01_112	3	65	12.6	11	10	10	0	12.8	0	190	46.48	4	7	8	9	10	11
90-20-20%	HEB_01_112	4	77	9.5	8	12	10	2	10.4	0.4	160	47.91	2	2	4	6	7	7
90-20-40%	HEB_01_112	1	84	16.3	24	16	16	0	13	0	227	37.91	3	7	9	9	12	13
90-20-40%	HEB_01_112	2	82	14.2	24	20	15	5	14	0.9	214	43.03	4	8	9	10	10	16
90-20-40%	HEB_01_112	3	90	14.1	25	18	14	4	14.1	0.7	210	43.73	4	6	7	9	9	9
90-20-40%	HEB_01_112	4	97	13.8	17	25	19	6	18.7	1.6	310	43.29	3	6	7	8	9	11
90-20-90%	HEB_01_112	1	97	22.1	31	28	16	12	13.5	3	209	41.98	4	7	8	9	9	17
90-20-90%	HEB_01_112	2	103	18.2	35	22	18	4	13.9	0.4	178	39.13	3	8	10	10	11	12
90-20-90%	HEB_01_112	3	92	17.5	33	19	13	6	9.9	1.2	166	32.83	3	5	7	9	8	9
90-20-90%	HEB_01_112	4	98	21.5	34	30	27	3	26.6	1.2	404	46.13	3	5	9	9	9	9
90-20-90-20%	HEB_01_112	1	82	11.5	17	10	6	4	8.6	0.7	117	48.16	1	1	4	5	7	7
90-20-90-20%	HEB_01_112	2	78	8.2	17	10	7	3	9.1	1	145	48.57	1	3	5	7	7	7
90-20-90-20%	HEB_01_112	3	65	10.9	16	16	10	6	10.6	0.9	146	47.9	6	8	11	11	11	14
_90%	HEB_02_138	1	96	25	34	29	29	0	28.2	0	533	38.47	4	7	10	14	20	30
_90%	HEB_02_138	2	94	31.1	38	43	29	14	25.4	1.8	479	36.62	4	6	10	16	20	31
_90%	HEB_02_138	3	106	27	45	33	20	13	18.6	1	342	37.44	3	5	10	14	9	38
_90%	HEB_02_138	4	89.5	18.1	34	27	25	2	20	0.4	408	34.11	4	7	11	18	24	29
90-20-20%	HEB_02_138	1	71	9.7	33	13	11	2	9	0.1	141	46.55	3	5	9	9	10	10
90-20-20%	HEB_02_138	2	73	9.9	11	16	11	5	11	0.4	169	47.07	4	5	9	9	9	10
90-20-20%	HEB_02_138	3	65	11.3	16	15	9	6	6.8	0.8	123	41.03	3	5	8	11	12	13
90-20-20%	HEB_02_138	4	63	9.2	16	15	12	3	10.8	0.3	181	44.46	4	5	11	13	12	14
90-20-40%	HEB_02_138	1	82	14.6	35	22	15	7	10.3	0.2	173	38.84	1	3	6	7	9	11
90-20-40%	HEB_02_138	2	82	14.8	24	20	14	6	10.2	0.4	180	40.28	3	4	7	8	9	14
90-20-40%	HEB_02_138	3	79	13.5	31	39	21	18	17.5	1.7	298	42.88	4	8	11	11	13	18
90-20-40%	HEB_02_138	4	75	15.9	29	22	14	8	10.6	0.7	177	43.68	4	5	10	11	12	17
90-20-90%	HEB_02_138	1	93	23.4	44	19	13	6	5.4	0.9	105	28.54	4	8	11	11	30	21
90-20-90%	HEB_02_138	2	103	19.2	39	18	10	8	4.9	1.3	66	32.36	3	7	10	10	13	14
90-20-90%	HEB_02_138	3	97	23.1	44	31	29	2	16.7	0.3	285	35.74	4	6	6	9	12	12
90-20-90%	HEB_02_138	4	83	25.1	46	26	21	5	14.2	0.7	205	38.21	3	5	10	11	11	13
90-20-90-20%	HEB_02_138	1	78	10.7	17	10	7	3	7.3	0.2	107	47.3	3	4	6	9	8	13
90-20-90-20%	HEB_02_138	2	72	13.5	21	16	9	7	8.8	0.5	141	47.45	6	5	13	14	15	16
90-20-90-20%	HEB_02_138	3	68	11.9	21	17	10	7	9	0.6	149	48.91	4	7	9	10	10	22
90-20-90-20%	HEB_02_138	4	68	10.9	22	11	8	3	6.5	0.6	116	45.33	4	7	10	11	13	19
_90%	HEB_06_099	1	95	26.5	27	25	23	2	24.9	0.3	472	40.7	2	5	10	11	20	15
_90%	HEB_06_099	2	92	25	31	25	24	1	22.6	0.2	423	35.68	3	5	13	16	22	27
_90%	HEB_06_099	3	93	26.4	32	26	22	4	15.2	0.8	206	26.96	4	6	11	15	26	28
_90%	HEB_06_099	4	82	26.4	34	30	27	3	28.6	0.6	506	37.35	4	10	15	21	28	34
90-20-20%	HEB_06_099	1	66	13.2	34	18	8	10	9.1	1.6	147	44.59	3	5	9	13	14	13
90-20-20%	HEB_06_099	2	66	15.7	32	10	8	2	6.7	0.3	110	44.83	3	6	9	10	12	12
90-20-20%	HEB_06_099	3	61	12.1	17	16	9	7	7.7	0.7	120	40.03	3	6	11	13	14	18
90-20-20%	HEB_06_099	4	78	13.7	16	8	8	0	7	0	122	46.94	2	4	7	9	11	9
90-20-40%	HEB_06_099	1	91	17.5	41	22	18	4	10.8	0.9	253	34.5	3	4	7	9	10	11
90-20-40%	HEB_06_099	2	86	17.9	42	20	11	9	11.6	1.6	177	48.93	3	4	6	8	10	12
90-20-40%	HEB_06_099	3	75	17.9	23	28	20	8	16.1	0.9	264	38.81	4	7	13	13	14	22
90-20-40%	HEB_06_099	4	79	18.8	27	19	13	6	14	0.9	253	42.29	4	7	11	15	18	21
90-20-90%	HEB_06_099	1	97	28	32	31	14	17	8.1	4	78	45.68	1	4	7	8	9	9
90-20-90%	HEB_06_099	2	89	19	31	12	8	4	4.9	0.9	77	34.57	2	5	7	9	10	14
90-20-90%	HEB_06_099	3	82	29.3	51	28	15	13	8.8	1.6	122	41.07	3	6	8	8	10	16
90-20-90%	HEB_06_099	4	80	23	45	18	6	12	3.7	2.1	54	38.28	3	5	8	9	9	11
90-20-90-20%	HEB_06_099	1	71	17.08	18	6	5	1	4.9	0.1	78	46.94	3	5	8	9	9	13
90-20-90-20%	HEB_06_099	2	70	15.9	14	4	4	0	4.3	0	62	52.05	3	5	8	7	7	14
90-20-90-20%	HEB_06_099	3	71	18.4	17	6	6	0	6.6	0	98	50.46	3	5	9	9	11	16
90-20-90-20%	HEB_06_099	4	74	17.5	22	11	7	4	6.6	0.3	102	42.35	3	6	12	16	17	19
_90%	HEB_06_138 black	1	97	23.5	30	35	26	9	18.5	2.5	276	32.17	3	6	6	9	18	22
_90%	HEB_06_138 black	2	95	19.2	33	33	25	8	21.9	3.4	397	37.25	2	5	8	9	20	26
_90%	HEB_06_138 black	3	95	20.9	41	36	30	6	22.4	0.7	355	36.48	3	5	7	12	18	30
_90%	HEB_06_138 black	4	93	20.1	37	33	29	4	21.1	0.9	450	32.05	1	3	4	6	11	11
90-20-20%	HEB_06_138 black	1	73	7.5	29	15	11	4	11.5	0.3	162	47.08	3	5	7	7	10	9
90-20-20%	HEB_06_138 black	2	64	7.7	26	17	13	4	12	0.7	201	45.85	3	6	9	10	9	11
90-20-20%	HEB_06_138 black	3	72	7.6	14	15	13	2	11.2	0.5	175	46.58	3	5	6	8	9	9
90-20-20%	HEB_06_138 black	4	66	8.3	18	14	9	5	8.4	0.4	119	46.69	4	7	9	9	9	9
90-20-40%	HEB_06_138 black	1	78	9.5	37	23	23	0	16.4	0	253	39.92	1	4	5	5	5	11
90-20-40%	HEB_06_138 black	2	78	11.1	36	33	23	10	16.2	0.9	289	38.39	3	7	10	11	11	21
90-20-40%	HEB_06_138 black	3	73	12.1	24	25	25	0	20.6	0	225	37.56	3	5	7	8	8	10
90-20-40%	HEB_06_138 black	4	81	8.4	33	23	20	3	14.3	0.9	321	36.91	3	5	7	7	7	9
90-20-90%	HEB_06_138 black	1	91	14.4	41	21	11	10	4.3	1.9	54	27.85	3	5	7	8	8	10
90-20-90%	HEB_06_138 black	2	98	13.48	37	20	11	9	7.4	1.3	111	33.15	3	5	7	8	8	9
90-20-90%	HEB_06_138 black	3	90	12	36	21	15	6	8.9	0.8	141	35.72	3	6	7	7	7	11
90-20-90%	HEB_06_138 black	4	76	11.9	42	16	6	10	5.5	1.6	80	38.9	1	4	6	7	6	11
90-20-90-20%	HEB_06_138 black	1	73	7.3	14	21	16	5	13.1	0.5	217	46.06	3	7	9	9	9	14
90-20-90-20%	HEB_06_138 black	2	86	9.2	18	17	14	3	12.7	0.6	166	46.93	2	5	7	10	10	10
90-20-90-20%	HEB_06_138 black	3	75	8.9	23	24	12	12	10.7	1.6	147	50.16	3	7	7	9	10	10
90-20-90-20%	HEB_06_138 black	4	69	8	22	12	12	0	12.8	0	197	45.32	2	4	7	9	11	21
_90%	HEB_06_138 blonde	1	97	25.8	38	48	36	12	35.9	2.2	618	45.52	2	6	10	11	19	23
_90%	HEB_06_138 blonde	2	93	22.8	32	35	32	3	29.7	1.2	469	42.58	3	3	8	10	21	30
_90%	HEB_06_138 blonde	3	99	21.3	41	30	22	8	15.8	2.9	210	33.7	3	6	8	13	20	33
_90%	HEB_06_138 blonde	4	84	16.3	39	29	24	5	19.2	1.4	269	36.02	3	6	9	12	18	27
90-20-20%	HEB_06_138 blonde	1	77	6.9	27	12	7	5	7.9	0.9	105	52.28	2	5	9	9	10	10
90-20-20%	HEB_06_138 blonde	2	70	7.6	28	13	12	1	14	0.3	216	51.56	3	5	8	10	10	10
90-20-20%	HEB_06_138 blonde	3	73	7	12	11	11	0	11.6	0	171	51.42	2	6	6	7	8	10
90-20-20%	HEB_06_138 blonde	4	73	6.8	13	11	11	0	12.5	0	202	48.86	2	5	7	7	9	9
90-20-40%	HEB_06_138 blonde	1	81	10.3	41	13	10	3	5.9	1.1	115	38.26	2	4	6	6	9	8
90-20-40%	HEB_06_138 blonde	2	77	13.5	47	31	19	12	16.6	2	274	43.75	3	5	8	8	9	17
90-20-40%	HEB_06_138 blonde	3	81	12.5	22	25	12	13	10.5	1.1	181	39.61	3	6	8	8	9	9
90-20-40%	HEB_06_138 blonde	4	79	12.8	25	27	14	13	13.4	2.4	204	45.17	3	8	9	10	10	11
90-20-90%	HEB_06_138 blonde	1	98	17.3	35	35	14	21	11.3	4.5	218	36.39	3	5	8	8	9	9
90-20-90%	HEB_06_138 blonde	2	113	14.6	32	30	25	5	18.6	1	364	38.79	5	7	8	8	10	10
90-20-90%	HEB_06_138 blonde	3	77.5	11.8	30	12	11	1	7.9	0	113	31.78	5	8	8	9	10	10
90-20-90%	HEB_06_138 blonde	4	84	15.1	34	24	12	12	7.8	1.8	153	32.95	3	5	10	10	11	16
90-20-90-20%	HEB_06_138 blonde	1	75	9.1	15	20	12	8	11.2	1.1	161	48.02	3	6	9	9	8	12
90-20-90-20%	HEB_06_138 blonde	2	79	9.3	11	16	14	2	10	0.3	140	44.04	3	4	6	6	8	9
90-20-90-20%	HEB_06_138 blonde	3	81	9.4	21	16	9	7	10.3	0.6	157	51.59	2	5	9	8	8	11
90-20-90-20%	HEB_06_138 blonde	4	72	8.1	18	20	13	7	11.6	0.9	239	42.77	3	7	8	9	9	18
_90%	HEB_06_145	1	104	33.2	23	30	26	4	25.2	1.6	447	38.42	4	8	11	17	19	20
_90%	HEB_06_145	2	102	31	32	26	17	9	19.3	1.9	310	46.25	3	6	10	18	27	27
_90%	HEB_06_145	3	106	32.2	31	24	21	3	24.2	0.3	393	45.92	4	7	11	19	29	31
_90%	HEB_06_145	4	100	31.5	38	30	19	11	18.3	2.2	364	38.01	3	6	11	16	28	29
90-20-20%	HEB_06_145	1	78	6	31	5	5	0	6.5	0	92	51	3	6	7	8	11	12
90-20-20%	HEB_06_145	2	75	14.6	20	4	4	0	5.1	0	81	49.38	1	1	5	7	10	10
90-20-20%	HEB_06_145	3	70	14.5	15	6	5	1	4.9	0.1	77	50.64	4	6	9	12	14	15
90-20-20%	HEB_06_145	4	74	16.7	20	3	3	0	3	0	50	47.92	3	6	9	14	17	17
90-20-40%	HEB_06_145	1	87	16.9	32	16	13	3	14.8	0.5	235	43.49	3	5	8	10	14	13
90-20-40%	HEB_06_145	2	80	22	24	16	14	2	9.9	0.2	131	43.6	4	7	11	11	14	19
90-20-40%	HEB_06_145	3	94	18.8	29	20	14	6	13.9	0.9	206	46.67	5	7	12	11	16	20
90-20-40%	HEB_06_145	4	82	19.6	23	21	11	10	12.6	1.4	177	50.87	5	8	12	13	15	23
90-20-90%	HEB_06_145	1	103	24.8	35	14	9	5	7.7	1	112	40.43	3	5	7	10	13	15
90-20-90%	HEB_06_145	2	95	25.4	35	10	5	5	3.7	0.6	40	34.15	4	7	12	12	14	20
90-20-90%	HEB_06_145	3	103	25	38	25	22	3	19.7	0.5	300	43.3	4	7	11	11	16	17
90-20-90%	HEB_06_145	4	97	21.6	34	26	18	8	11.7	2.1	160	38.14	4	7	12	12	14	16
90-20-90-20%	HEB_06_145	1	67	13.6	22	7	4	3	4.4	0.3	60	49.93	4	7	10	11	14	14
90-20-90-20%	HEB_06_145	2	72	15.4	22	4	4	0	6.7	0	96	52.3	3	6	9	8	12	15
90-20-90-20%	HEB_06_145	3	70	12.7	18	6	6	0	7.7	0	107	49.01	4	7	10	10	12	17
90-20-90-20%	HEB_06_145	4	78	13.5	20	8	7	1	7.2	0.2	96	45.84	2	5	8	10	14	17
_90%	HEB_06_147	1	108	31.6	20	23	23	0	26.9	0	439	44.17	3	5	9	18	18	20
_90%	HEB_06_147	2	105	26.8	26	22	19	3	14.9	0.8	296	34.48	3	8	11	16	22	26
_90%	HEB_06_147	3	113	34.1	29	26	26	0	37.3	0	577	51.01	3	6	9	14	24	26
_90%	HEB_06_147	4	110	36.4	33	27	27	0	28.2	0	441	45.79	3	8	11	14	21	30
90-20-20%	HEB_06_147	1	78	19.8	15	13	8	5	8.8	0.6	126	48.37	5	8	11	10	15	13
90-20-20%	HEB_06_147	2	75	12.9	13	10	6	4	8.1	0.5	132	45.61	3	4	7	10	11	9
90-20-20%	HEB_06_147	3	77	13	14	12	9	3	9.4	0.9	145	46.52	4	8	9	10	11	13
90-20-20%	HEB_06_147	4	76	18.6	20	10	6	4	5.2	0.6	51	38.86	5	8	11	12	13	15
90-20-40%	HEB_06_147	1	93	22.1	29	19	15	4	13.2	0.8	200	43.17	3	6	8	10	13	16
90-20-40%	HEB_06_147	2	94	23.5	24	22	14	8	11.7	1.5	134	46.07	3	6	9	12	11	11
90-20-40%	HEB_06_147	3	96	18.8	27	20	14	6	12.3	1.6	196	42.68	3	5	7	8	11	14
90-20-40%	HEB_06_147	4	88	19	27	21	13	8	10.3	1.6	153	42.28	4	6	11	11	12	16
90-20-90%	HEB_06_147	1	105	15.5	24	17	16	1	12.3	0.6	214	39.36	3	5	8	9	29	11
90-20-90%	HEB_06_147	2	94	23.2	24	19	15	4	7.6	0.4	186	27.47	2	5	8	8	10	10
90-20-90%	HEB_06_147	3	106	24.7	26	25	25	0	20.5	0	340	40.08	3	7	11	13	8	13
90-20-90%	HEB_06_147	4	110	24.29	24	19	10	9	5.5	2.5	52	32.02	5	8	11	11	13	15
90-20-90-20%	HEB_06_147	1	76	18	26	5	3	2	3.5	0.7	61	43.93	4	7	7	11	13	15
90-20-90-20%	HEB_06_147	2	75	14.8	17	2	1	1	1.3	0.2	17	45.71	2	5	9	11	12	14
90-20-90-20%	HEB_06_147	3	79	22.7	18	6	4	2	3.8	0.1	52	43.33	3	7	9	12	12	16
90-20-90-20%	HEB_06_147	4	74	17	21	5	3	2	3.5	0.6	37	52.78	3	7	7	8	14	14
_90%	HEB_06_155	1	98	30.1	28	27	27	0	33.7	0	530	45.35	3	5	9	14	11	18
_90%	HEB_06_155	2	104	25	21	21	21	0	30.6	0	462	51.29	4	8	10	14	24	18
_90%	HEB_06_155	3	111	30	26	26	25	1	22.6	0.1	281	34.85	3	6	8	10	21	23
_90%	HEB_06_155	4	105	27.9	23	31	27	4	33.6	0.7	505	49.53	3	6	11	13	22	22
90-20-20%	HEB_06_155	1	67	15.1	23	9	8	1	6.4	0.2	93	41.99	4	5	11	12	12	14
90-20-20%	HEB_06_155	2	58	13.5	19	7	7	0	7.1	0	96	42.95	3	5	7	10	12	13
90-20-20%	HEB_06_155	3	75	14	13	8	6	2	6.2	0.2	77	41.63	3	5	8	11	11	11
90-20-20%	HEB_06_155	4	65	11.3	18	16	8	8	7.9	0.7	122	50.58	3	6	8	10	11	12
90-20-40%	HEB_06_155	1	85	17.8	21	24	10	14	9.1	2.3	126	46.41	2	5	6	7	14	11
90-20-40%	HEB_06_155	2	81	19.2	29	18	13	5	13.9	0.4	216	44.16	3	5	10	11	11	11
90-20-40%	HEB_06_155	3	83	17.6	27	20	13	7	10.3	0.8	170	43.4	3	5	6	7	15	15
90-20-40%	HEB_06_155	4	82	18.6	29	22	17	5	12	0.8	165	40.66	3	5	6	9	10	18
90-20-90%	HEB_06_155	1	105	22.2	36	29	20	9	11.9	1.7	211	37.55	3	5	6	10	19	15
90-20-90%	HEB_06_155	2	98	17.6	32	21	10	11	5	1.4	64	31.38	4	8	10	11	10	15
90-20-90%	HEB_06_155	3	97	20.5	33	20	17	3	10	0.6	114	35.17	3	5	7	8	12	10
90-20-90%	HEB_06_155	4	98	22.4	29	18	11	7	7.2	1.2	67	38.04	3	5	9	9	10	14
90-20-90-20%	HEB_06_155	1	73	13	23	12	8	4	8.3	0.4	111	43.66	4	7	9	9	12	21
90-20-90-20%	HEB_06_155	2	70	15.1	27	8	8	0	7.6	0	112	47.88	3	7	10	10	12	18
90-20-90-20%	HEB_06_155	3	73	17.8	24	16	9	7	6.9	1	90	47.54	3	5	11	11	14	17
90-20-90-20%	HEB_06_155	4	69	15.1	27	7	7	0	7.4	0	90	43	4	8	9	12	11	17
_90%	HEB_08_169	1	95	39	38	27	9	18	7.1	2.8	49	50.71	3	5	10	16	16	28
_90%	HEB_08_169	2	104	35.8	37	34	25	9	26.3	1.6	379	32.2	4	6	10	17	24	28
_90%	HEB_08_169	3	104	41.1	39	51	32	19	22.8	4.2	227	45.11	3	5	11	16	24	25
_90%	HEB_08_169	4	97	37.7	37	35	29	6	24.3	1.4	369	40.07	3	5	10	16	24	30
90-20-20%	HEB_08_169	1	64	14.6	19	7	7	0	6.1	0	67	40.32	4	5	7	9	10	13
90-20-20%	HEB_08_169	2	60	18.2	16	5	4	1	3.2	0.2	38	43.54	3	6	5	10	10	13
90-20-20%	HEB_08_169	3	63	12	21	15	10	5	7.7	0.8	107	42.34	3	7	10	10	11	11
90-20-20%	HEB_08_169	4	66	14.7	16	6	5	1	4.1	0.2	39	40.14	3	6	10	10	11	11
90-20-40%	HEB_08_169	1	82	19.8	26	21	11	10	9.2	2	89	40.95	3	6	6	10	11	13
90-20-40%	HEB_08_169	2	82	20.4	26	20	12	8	8.2	1.2	87	37.49	3	6	8	10	9	18
90-20-40%	HEB_08_169	3	77	23.5	30	12	10	2	7.4	0.5	72	37.82	4	6	11	12	12	18
90-20-40%	HEB_08_169	4	80	20	29	12	9	3	8.2	0.3	101	41.58	3	6	8	11	12	14
90-20-90%	HEB_08_169	1	97	31.4	41	27	13	14	6.3	2.7	42	41.77	3	7	9	9	23	32
90-20-90%	HEB_08_169	2	110	24.6	36	31	25	6	13.6	0.8	115	35.43	3	6	10	10	11	24
90-20-90%	HEB_08_169	3	87	27.2	40	28	23	5	9.3	0.9	58	35.97	4	5	9	9	12	14
90-20-90%	HEB_08_169	4	84	32.1	42	28	17	11	9.5	2	65	31.13	3	5	9	9	12	13
90-20-90-20%	HEB_08_169	1	73	14.2	23	9	8	1	7.6	0.3	101	44.26	3	7	8	9	13	14
90-20-90-20%	HEB_08_169	2	63	12.8	28	5	4	1	4.5	0.1	57	44.94	3	7	10	10	11	15
90-20-90-20%	HEB_08_169	3	67	14	23	5	5	0	4.4	0	39	45.19	4	8	11	14	14	19
90-20-90-20%	HEB_08_169	4	64	16.9	19	7	4	3	3.3	0.4	29	46.28	3	8	8	11	13	18
_90%	HEB_09_033	1	116	35.7	47	25	25	0	23.7	0	357	45.52	4	5	11	19	11	35
_90%	HEB_09_033	2	105	34.4	34	31	26	5	24.9	1.5	341	47.05	3	7	8	11	22	30
_90%	HEB_09_033	3	138	33.2	36	29	29	0	23.1	0	356	47.55	4	6	10	17	27	32
_90%	HEB_09_033	4	121	37.2	46	36	33	3	21.9	0.4	266	45.79	5	6	12	19	32	33
90-20-20%	HEB_09_033	1	83	15.6	20	13	8	5	7.3	0.6	84	48	4	7	11	11	16	16
90-20-20%	HEB_09_033	2	84	11.2	15	7	6	1	5.9	0.2	49	50.35	4	8	11	12	14	16
90-20-20%	HEB_09_033	3	72	18.2	31	5	5	0	4.1	0	40	46.96	4	6	11	12	12	17
90-20-20%	HEB_09_033	4	81	14.7	19	4	4	0	4.5	0	51	50.45	3	7	7	9	12	15
90-20-40%	HEB_09_033	1	96	20.6	31	18	11	7	7.1	0.9	71	39.04	3	5	8	10	10	16
90-20-40%	HEB_09_033	2	81	25.8	29	18	12	6	8.8	1.2	99	48.73	3	7	8	11	14	17
90-20-40%	HEB_09_033	3	85	21	33	13	10	3	8.8	0.5	107	46.8	5	6	10	10	14	23
90-20-40%	HEB_09_033	4	106	21.6	33	18	18	0	12.2	0	159	47.65	4	6	8	10	11	20
90-20-90%	HEB_09_033	1	112	28.5	38	25	16	9	12.6	2.6	161	46.52	3	6	8	10	14	20
90-20-90%	HEB_09_033	2	101	22.4	43	27	21	6	14.1	1.1	191	43.85	4	7	12	12	14	24
90-20-90%	HEB_09_033	3	124	25.2	38	30	27	3	24.2	1	367	44.07	4	5	11	11	11	23
90-20-90%	HEB_09_033	4	116	25.4	34	24	19	5	13.1	1	182	46.44	3	5	8	10	10	15
90-20-90-20%	HEB_09_033	1	72	16.9	36	4	4	0	2.3	0	22	44.96	4	6	10	13	17	22
90-20-90-20%	HEB_09_033	2	99	15.8	29	13	7	6	7.7	0.4	97	41.41	3	7	10	10	12	19
90-20-90-20%	HEB_09_033	3	86	15.3	24	4	4	0	4.3	0	86	57.99	4	7	10	10	11	19
90-20-90-20%	HEB_09_033	4	91	17.9	29	5	4	1	3.3	0.1	32	57.81	4	5	10	11	14	18
_90%	HEB_09_072	1	110	26.9	26	26	26	0	32.9	0	260	50.74	4	5	8	13	20	24
_90%	HEB_09_072	2	115	34.1	30	24	21	3	25.5	1.1	367	48.1	3	4	7	11	22	27
_90%	HEB_09_072	3	109	27.3	28	22	21	1	21.5	0.2	357	39.64	3	7	7	11	20	24
_90%	HEB_09_072	4	123	27.7	23	21	21	0	27.8	0	428	46.78	4	5	10	13	21	26
90-20-20%	HEB_09_072	1	86	11.5	9	12	6	6	5.8	2.3	71	51.89	2	5	4	5	8	9
90-20-20%	HEB_09_072	2	79	14.4	15	16	8	8	4.4	0.9	42	41.55	2	4	6	8	10	13
90-20-20%	HEB_09_072	3	81	14.3	16	19	10	9	5.9	1.4	66	47.2	3	5	5	10	10	13
90-20-20%	HEB_09_072	4	88	14.4	11	13	7	6	6.2	1.4	62	51.52	3	5	7	9	10	10
90-20-40%	HEB_09_072	1	86	19.8	29	22	13	9	7.9	1.7	87	47.3	3	7	7	9	11	14
90-20-40%	HEB_09_072	2	101	18.2	21	18	13	5	13.6	1.2	173	52.06	3	7	9	9	12	15
90-20-40%	HEB_09_072	3	97	20.5	25	24	11	13	11.6	2.8	130	53.42	3	6	7	9	9	12
90-20-40%	HEB_09_072	4	101	17.8	22	22	10	12	11.2	2.6	147	49.77	4	4	7	8	11	11
90-20-90%	HEB_09_072	1	110	16.2	31	15	8	7	7.5	2.4	90	44.52	3	5	6	8	9	9
90-20-90%	HEB_09_072	2	103	19.1	27	24	15	9	13.3	2.7	179	43.78	3	5	7	8	9	14
90-20-90%	HEB_09_072	3	100	26.4	30	19	10	9	4.6	2.2	32	41.19	3	6	8	9	11	19
90-20-90%	HEB_09_072	4	109	23.5	32	22	15	7	11.5	1.6	163	43.43	4	5	8	8	10	12
90-20-90-20%	HEB_09_072	1	81	15.2	20	15	4	11	3.6	1.1	41	55.78	3	7	9	9	11	11
90-20-90-20%	HEB_09_072	2	87	13.6	19	18	8	10	6	1.5	51	52.33	3	4	9	10	11	12
90-20-90-20%	HEB_09_072	3	83	18.3	19	17	4	13	3.3	1.6	59	31.81	3	6	6	7	10	14
90-20-90-20%	HEB_09_072	4	87	15.1	15	11	4	7	4.5	1	62	49.29	2	4	7	12	9	11
_90%	HEB_10_003	1	105	22.5	31	32	31	1	29.8	0.1	496	44.33	2	5	9	16	22	28
_90%	HEB_10_003	2	124	28.6	34	32	29	3	33.4	0.6	499	45.04	3	6	10	18	22	27
_90%	HEB_10_003	3	112	27	37	28	21	7	13.4	1.4	104	31.88	3	4	11	12	28	33
_90%	HEB_10_003	4	113	25.2	36	33	31	2	34.5	0.4	480	48.74	1	4	7	10	16	17
90-20-20%	HEB_10_003	1	88	12.4	20	16	10	6	7.2	0.3	95	43	3	8	7	10	15	15
90-20-20%	HEB_10_003	2	72	17.6	22	13	13	0	7.9	0	116	38.22	4	7	9	11	15	18
90-20-20%	HEB_10_003	3	78	14.6	24	17	13	4	7.6	0.5	106	33.47	3	7	12	12	15	17
90-20-20%	HEB_10_003	4	74	13.1	26	14	10	4	6.9	0.2	93	42.95	4	7	9	13	18	18
90-20-40%	HEB_10_003	1	83	16.1	29	24	18	6	9.6	0.9	118	34.13	3	7	10	12	14	15
90-20-40%	HEB_10_003	2	95	16.9	31	30	23	7	15.3	1.5	241	40.5	3	5	11	14	15	17
90-20-40%	HEB_10_003	3	94	15.2	25	26	22	4	17.8	0.5	283	44.08	3	4	10	13	14	15
90-20-40%	HEB_10_003	4	93	16.2	39	21	16	5	10.9	0.7	141	40.34	3	5	8	11	14	21
90-20-90%	HEB_10_003	1	99	21.7	43	21	14	7	7.1	1.6	86	32.95	2	6	8	11	13	15
90-20-90%	HEB_10_003	2	61	20	20	27	22	5	15.4	1	249	36.09	3	5	10	12	13	18
90-20-90%	HEB_10_003	3	86	17.9	48	24	21	3	9.9	0.7	134	32.62	3	7	9	14	16	16
90-20-90%	HEB_10_003	4	91	22.5	57	36	24	12	11.3	2.3	124	30.1	3	7	7	7	16	26
90-20-90-20%	HEB_10_003	1	69	16.7	34	12	8	4	6.3	0.2	89	42.51	3	7	10	13	17	23
90-20-90-20%	HEB_10_003	2	73	14.7	26	8	8	0	5.4	0	61	40.33	3	7	10	11	18	23
90-20-90-20%	HEB_10_003	3	70	13.3	23	5	5	0	2.4	0	18	29.11	3	7	9	12	18	20
90-20-90-20%	HEB_10_003	4	83	15.2	38	8	8	0	5.1	0	63	41.78	3	5	7	12	14	20
_90%	HEB_13_142	1	95	34.4	59	6	4	2	1	0.1	4	27.75	4	7	15	21	35	47
_90%	HEB_13_142	2	100	31.1	55	10	9	1	8.2	0.1	155	37.26	6	10	16	21	42	53
_90%	HEB_13_142	3	91	31.69	57	7	4	3	2.2	0.6	15	30.4	3	6	10	18	34	54
_90%	HEB_13_142	4	101	26.9	46	13	12	1	7.5	0.1	92	31.66	3	6	11	19	32	41
90-20-20%	HEB_13_142	1	76	15.2	34	9	7	2	2.7	0.4	20	28.15	4	5	8	15	22	25
90-20-20%	HEB_13_142	2	83	17.7	32	9	4	5	3.7	0.8	48	39.94	4	7	9	15	20	23
90-20-20%	HEB_13_142	3	80	14.5	31	5	3	2	2.2	0.3	13	27.31	5	7	12	17	19	25
90-20-20%	HEB_13_142	4	74	17.9	34	10	4	6	2.6	0.4	31	35.81	4	7	9	17	20	20
90-20-40%	HEB_13_142	1	67	18.4	42	3	2	1	0.9	0.1	4	26.25	4	8	11	21	25	34
90-20-40%	HEB_13_142	2	79	21.1	39	7	7	0	5.9	0	86	38.51	3	5	13	16	20	25
90-20-40%	HEB_13_142	3	86	17.5	33	14	11	3	7.1	0.5	93	32.16	3	5	12	15	22	22
90-20-40%	HEB_13_142	4	81	19.8	34	10	10	0	5.8	0	62	33.1	3	5	9	15	23	23
90-20-90%	HEB_13_142	1	87	24.8	51	7	7	0	3.4	0	22	34.14	3	6	10	19	21	28
90-20-90%	HEB_13_142	2	71	17.7	64	0	0	0	0	0			4	7	11	21	25	32
90-20-90%	HEB_13_142	3	95	30	55	10	7	3	3.1	0.5	16	32.13	4	8	16	17	24	36
90-20-90%	HEB_13_142	4	95	27.9	63	7	5	2	2.6	0.2	38	33.61	5	11	16	25	28	36
90-20-90-20%	HEB_13_142	1	79	15.5	30	12	6	6	6.2	0.6	82	43.48	5	9	13	18	18	24
90-20-90-20%	HEB_13_142	2	76	17.7	35	8	5	3	5.2	0.5	83	40.73	4	8	13	15	22	28
90-20-90-20%	HEB_13_142	3	78	18.7	30	9	5	4	3.3	0.6	38	35.37	4	7	12	18	22	27
90-20-90-20%	HEB_13_142	4	77	15.8	34	15	8	7	4.2	0.9	47	37.38	4	9	12	14	18	23
_90%	HEB_14_014	1	102	30.1	29	27	20	7	26.6	0.7	453	47.28	4	5	9	16	23	28
_90%	HEB_14_014	2	75	25.6	33	29	20	9	20.3	0.9	345	44.53	3	5	9	13	21	26
_90%	HEB_14_014	3	105	30.5	30	31	27	4	32.3	0.6	489	48.4	3	6	9	14	20	23
_90%	HEB_14_014	4	79	24.8	30	22	16	6	13	0.3	223	39.99	4	5	8	12	19	2
90-20-20%	HEB_14_014	1	80	14.9	13	15	10	5	7.5	0.5	101	41.32	3	6	8	9	9	10
90-20-20%	HEB_14_014	2	73	12.6	14	6	6	0	6.4	0	93	46.35	3	5	5	8	9	10
90-20-20%	HEB_14_014	3	78	11.1	12	9	9	0	9.7	0	132	49.9	3	5	5	7	10	11
90-20-20%	HEB_14_014	4	65	15.2	14	15	6	9	4.8	1	68	46.62	3	6	8	8	8	13
90-20-40%	HEB_14_014	1	79	16.7	21	19	16	3	13.9	0.6	212	49.68	4	6	9	9	9	13
90-20-40%	HEB_14_014	2	79	16.9	22	19	14	5	12.3	0.6	166	51.02	3	7	10	10	10	14
90-20-40%	HEB_14_014	3	73	20.3	24	12	7	5	5.9	0.9	84	49.94	3	5	7	9	9	13
90-20-40%	HEB_14_014	4	77	17.6	20	19	14	5	14.7	0.6	206	50.89	3	6	8	9	9	13
90-20-90%	HEB_14_014	1	86	20.9	36	11	7	4	4.6	0.4	54	45.3	3	6	7	9	9	11
90-20-90%	HEB_14_014	2	81	21.7	33	22	14	8	10.5	1.2	168	41.71	3	5	6	7	9	13
90-20-90%	HEB_14_014	3	95	21.7	31	19	13	6	8.1	0.6	107	38.45	3	6	8	9	9	13
90-20-90%	HEB_14_014	4	76	23.8	35	19	12	7	9.8	0.4	166	39.46	4	6	9	10	10	20
90-20-90-20%	HEB_14_014	1	69	15.6	18	8	5	3	3.8	0.7	45	54.02	3	6	9	9	9	12
90-20-90-20%	HEB_14_014	2	66	12.9	17	6	5	1	3.6	0.3	57	45.88	3	5	7	7	7	13
90-20-90-20%	HEB_14_014	3	72	11.3	19	7	7	0	7.3	0	93	50.15	3	6	7	9	9	12
90-20-90-20%	HEB_14_014	4	65	13.2	22	6	5	1	4.8	0.1	55	49.18	3	5	7	7	10	13
_90%	HEB_15_051	1	90	17.8	36	33	13	20	10.7	5.2	94	44.11	3	4	8	10	18	27
_90%	HEB_15_051	2	94	18.9	31	28	25	3	21.3	0.3	328	35.4	1	1	4	5	12	20
_90%	HEB_15_051	3	98	24.7	41	29	29	0	31.7	0	523	42.38	4	5	9	11	20	31
_90%	HEB_15_051	4	92	19.3	37	37	37	0	26.9	0	279	36.35	3	5	7	9	19	30
90-20-20%	HEB_15_051	1	69	7.9	13	15	13	2	10.6	0.4	146	46.73	3	5	6	7	8	8
90-20-20%	HEB_15_051	2	68	6.4	13	14	12	2	9.8	0.4	152	42.03	4	5	8	8	10	10
90-20-20%	HEB_15_051	3	67	6.1	13	14	13	1	11.7	0.1	189	43.26	3	5	8	9	9	9
90-20-20%	HEB_15_051	4	72	7.4	12	12	9	3	7.9	0.4	101	38.64	1	1	2	4	8	9
90-20-40%	HEB_15_051	1	76	9.9	28	27	20	7	11.5	1	167	35.03	3	5	7	8	13	13
90-20-40%	HEB_15_051	2	82	11.6	24	24	17	7	12.2	1	199	36.43	2	4	6	7	9	13
90-20-40%	HEB_15_051	3	71	10.4	24	29	23	6	17	1.2	288	38.21	1	3	6	8	8	11
90-20-40%	HEB_15_051	4	63	10.9	25	22	21	1	11.8	0.2	161	36.65	3	4	6	7	7	9
90-20-90%	HEB_15_051	1	77	11.9	34	24	22	2	11.5	0.1	174	31.61	3	6	7	8	10	19
90-20-90%	HEB_15_051	2	73	11.7	33	12	11	1	6.5	0.1	71	35.85	1	3	4	6	8	8
90-20-90%	HEB_15_051	3			0	0							0	0	0	0	0	0
90-20-90%	HEB_15_051	4	86	10.4	29	24	14	10	9	2	139	33.96	2	4	5	7	8	9
90-20-90-20%	HEB_15_051	1	75	8.5	25	17	13	4	8.8	0.6	123	42.37	3	4	7	8	9	11
90-20-90-20%	HEB_15_051	2	73	10.7	23	30	15	15	9.8	1.5	149	44.25	3	5	7	9	7	15
90-20-90-20%	HEB_15_051	3	68	7.7	20	21	16	5	10	0.5	150	44.79	3	5	7	7	13	20
90-20-90-20%	HEB_15_051	4	68	8.4	20	25	14	11	9.6	1.1	131	45.89	3	5	7	8	9	12
_90%	HEB_19_133	1	84	27.1	32	34	34	0	28.2	0	394	38.23	4	7	10	14	26	30
_90%	HEB_19_133	2	91	25.1	31	29	26	3	23	0.7	258	41.29	3	6	8	12	23	30
_90%	HEB_19_133	3	89	25.6	31	31	31	0	34	0	525	43.52	3	6	10	12	20	26
_90%	HEB_19_133	4	91	24.1	31	28	26	2	21.7	0.3	467	28.31	3	5	8	11	18	31
90-20-20%	HEB_19_133	1	66	12.8	18	13	9	4	9.8	0.6	163	45.55	2	6	7	10	10	10
90-20-20%	HEB_19_133	2	61	8.7	15	10	10	0	10.5	0	154	49.55	3	6	7	7	8	8
90-20-20%	HEB_19_133	3	60	10	15	14	10	4	10.9	0.4	162	49.75	4	7	7	9	10	10
90-20-20%	HEB_19_133	4	60	9.3	12	12	12	0	12.6	0	189	50.39	3	6	8	8	9	10
90-20-40%	HEB_19_133	1	74	11.4	23	20	19	1	16.3	0.1	294	42.66	3	6	7	7	7	11
90-20-40%	HEB_19_133	2	74	19.4	24	17	13	4	10.2	0.4	157	40.24	3	5	7	9	9	13
90-20-40%	HEB_19_133	3	81	17	19	22	18	4	14.7	0.7	215	48.15	1	4	5	7	7	18
90-20-40%	HEB_19_133	4	79	16.5	27	22	15	7	14.4	1.1	231	46.45	3	6	7	8	9	11
90-20-90%	HEB_19_133	1	72	14.68	38	26	15	11	8.7	1.3	112	34.79	4	6	7	7	10	13
90-20-90%	HEB_19_133	2	89	16.9	34	18	14	4	8.8	0.8	86	36.22	3	4	7	8	10	13
90-20-90%	HEB_19_133	3	77	24.7	41	21	13	8	8.6	1.2	113	36.74	4	5	8	8	8	17
90-20-90%	HEB_19_133	4	87	22	36	25	14	11	9.8	1.6	183	38.27	3	6	7	8	9	24
90-20-90-20%	HEB_19_133	1	65	9.8	21	11	10	1	10.5	0.1	152	48.37	3	5	7	7	8	16
90-20-90-20%	HEB_19_133	2	66	9.8	18	20	12	8	11.8	0.6	161	52.29	3	6	8	7	8	14
90-20-90-20%	HEB_19_133	3	76	14.4	19	15	11	4	10.1	0.6	146	50.08	3	5	7	7	8	15
90-20-90-20%	HEB_19_133	4	68	14.3	23	13	7	6	7.6	0.5	117	46.29	3	5	7	9	9	13
_90%	HEB_20_062	1	109	34.6	28	27	25	2	20.9	0.3	336	41.53	4	5	9	17	23	24
_90%	HEB_20_062	2	98	36.4	36	23	23	0	18.6	0	297	39.8	4	5	9	13	25	31
_90%	HEB_20_062	3	98	40	38	18	18	0	9.7	0	71	34.99	2	3	7	12	28	32
_90%	HEB_20_062	4	97	39.5	39	23	19	4	10.6	0.5	130	34.92	3	5	10	14	26	32
90-20-20%	HEB_20_062	1	72	14	11	7	7	0	7.3	0	105	46.8	5	6	9	9	10	10
90-20-20%	HEB_20_062	2	66	14.2	19	5	5	0	4.3	0	68	42.29	4	5	10	12	219	21
90-20-20%	HEB_20_062	3	71	12.9	16	7	7	0	7.2	0	113	47.44	4	5	8	11	14	16
90-20-20%	HEB_20_062	4	56	19.9	18	1	1	0	0.4	0	13	34.15	1	2	5	6	11	12
90-20-40%	HEB_20_062	1	79	19.2	24	24	13	11	12.8	1.7	167	52.78	4	6	8	11	13	17
90-20-40%	HEB_20_062	2	74	26.4	26	8	8	0	8.7	0	142	48.41	4	7	12	12	17	21
90-20-40%	HEB_20_062	3	82	26.3	24	6	6	0	7.3	0	94	46.04	3	5	7	10	10	14
90-20-40%	HEB_20_062	4	83	22.4	24	12	9	3	6.6	0.6	110	46.25	4	6	9	11	12	12
90-20-90%	HEB_20_062	1	79	31.7	42	6	5	1	3.4	0.1	54	34.02	4	7	12	12	13	18
90-20-90%	HEB_20_062	2	101	27.4	36	10	6	4	2.9	0.4	29	33.21	3	4	8	11	11	15
90-20-90%	HEB_20_062	3	87	29.49	34	16	8	8	3.5	0.9	43	35.53	4	6	10	11	14	15
90-20-90%	HEB_20_062	4	91	33.5	33	22	13	9	10.6	2.4	152	41.38	3	5	9	10	11	11
90-20-90-20%	HEB_20_062	1	73	20.6	21	4	4	0	4.2	0	55	43.13	4	7	11	12	12	15
90-20-90-20%	HEB_20_062	2	68	18	23	6	6	0	3	0	45	43.27	3	6	9	9	10	12
90-20-90-20%	HEB_20_062	3	70	16.5	20	4	4	0	2.6	0	39	42.13	3	5	9	10	11	13
90-20-90-20%	HEB_20_062	4	81	24.4	28	8	6	2	3.1	0.2	26	38.54	3	6	11	13	16	19
_90%	HEB_20_110	1	104	37.3	45	33	11	22	9.6	3.8	78	40.92	4	7	9	14	27	30
_90%	HEB_20_110	2	101	36.6	56	34	11	23	5.8	3.1	55	34.82	4	7	14	16	29	40
_90%	HEB_20_110	3	100	30.8	42	38	25	13	20.7	3.7	333	41.11	4	7	11	15	26	37
_90%	HEB_20_110	4	98	33.8	53	30	17	13	9.9	1.5	191	37.26	4	8	12	21	34	41
90-20-20%	HEB_20_110	1	69	12.9	30	8	8	0	6.5	0	61	38.7	4	7	10	12	15	16
90-20-20%	HEB_20_110	2	68	19.1	26	7	7	0	4.6	0	54	38.72	3	7	11	14	17	24
90-20-20%	HEB_20_110	3	63	18.2	22	13	8	5	3	0.3	47	39.53	4	7	10	15	18	19
90-20-20%	HEB_20_110	4	71	12.3	27	19	15	4	7.2	0.7	94	34.72	3	6	10	12	14	19
90-20-40%	HEB_20_110	1	78	23.6	42	23	8	15	4.3	1.8	21	42.38	4	7	12	16	21	26
90-20-40%	HEB_20_110	2	77	22.3	34	18	6	12	4.1	1.2	25	31.96	4	6	8	12	17	28
90-20-40%	HEB_20_110	3	80	24.7	34	18	5	13	2.6	2.9	54	35.35	5	8	12	15	21	21
90-20-40%	HEB_20_110	4	70	21.7	23	18	6	12	3.4	1.4	28	36.11	3	5	9	13	16	21
90-20-90%	HEB_20_110	1	91	26.8	68	22	5	17	1.6	1.4	2	34	3	6	13	14	17	23
90-20-90%	HEB_20_110	2	92	33	52	35	6	29	2	3.8	69	36.17	3	7	14	15	19	27
90-20-90%	HEB_20_110	3	93	22.6	57	23	6	17	2.8	2.2	79	27.53	4	7	10	14	16	24
90-20-90%	HEB_20_110	4	97	27.4	38	45	19	26	8.1	7.1	31	36.45	3	7	10	12	18	23
90-20-90-20%	HEB_20_110	1	67	13.6	29	8	7	1	5.8	0.1	92	38.65	4	7	9	12	15	22
90-20-90-20%	HEB_20_110	2	69	17.2	41	7	4	3	1.6	0.4	10	31.5	5	7	13	15	19	26
90-20-90-20%	HEB_20_110	3	72	22.4	30	12	7	5	5.2	0.5	84	38	3	5	7	13	15	22
90-20-90-20%	HEB_20_110	4	70	17.4	29	10	7	3	5.8	0.4	84	37.76	5	8	13	16	20	29
_90%	HEB_21_045	1	101	28.1	27	28	27	1	28.1	0.1	432	44.66	3	5	11	12	23	27
_90%	HEB_21_045	2	110	28.9	28	29	28	1	34	0.1	516	44.24	4	7	9	15	27	31
_90%	HEB_21_045	3	99	27.7	37	27	27	0	27.6	0	412	39.25	3	5	8	12	21	26
_90%	HEB_21_045	4	98	27.8	37	28	28	0	33.2	0	390	48.85	3	6	10	13	24	28
90-20-20%	HEB_21_045	1	82	12.7	14	16	11	5	10.6	0.7	124	53.89	4	6	6	8	10	11
90-20-20%	HEB_21_045	2	76	11.4	15	12	10	2	10.6	0.2	145	49.13	3	5	7	9	11	12
90-20-20%	HEB_21_045	3	81	14	21	17	14	3	10	0.3	141	44.87	3	6	7	8	10	12
90-20-20%	HEB_21_045	4	76	13.2	17	18	16	2	11	0.4	133	42.32	3	5	8	9	10	10
90-20-40%	HEB_21_045	1	93	21.4	22	15	13	2	13.4	0.4	196	51.1	3	4	6	11	12	16
90-20-40%	HEB_21_045	2	86	16.38	22	21	13	8	12.8	1.2	167	47.66	3	7	6	9	9	13
90-20-40%	HEB_21_045	3	84	12.8	14	19	14	5	14.9	0.8	224	47.24	3	5	8	10	10	13
90-20-40%	HEB_21_045	4	91	19	14	23	17	6	17.3	1	215	55.05	3	5	8	10	10	12
90-20-90%	HEB_21_045	1	98	23.7	27	29	27	2	22.9	0.5	356	44.37	3	7	9	10	10	19
90-20-90%	HEB_21_045	2	98	21.4	27	23	19	4	12.3	0.3	166	43.4	3	7	5	8	9	10
90-20-90%	HEB_21_045	3	99	20	25	24	21	3	15.6	0.4	239	41	3	4	7	7	11	11
90-20-90%	HEB_21_045	4	93	17.3	28	27	24	3	21	0.9	309	45.66	3	5	8	9	9	14
90-20-90-20%	HEB_21_045	1	69	16.8	16	11	10	1	5	0.1	86	45.12	4	6	8	9	10	11
90-20-90-20%	HEB_21_045	2	82	16.5	22	11	7	4	7.5	0.5	94	54.13	4	6	6	7	9	14
90-20-90-20%	HEB_21_045	3	70	16.7	32	11	9	2	5.6	0.2	61	49.51	4	5	7	9	10	12
90-20-90-20%	HEB_21_045	4	74	13.5	39	6	6	0	5.2	0	58	50.88	4	5	8	10	10	12
_90%	HEB_22_143	1	127	29	41	34	34	0	39	0	688	47.6	3	4	10	14	24	26
_90%	HEB_22_143	2	121	29.8	36	34	34	0	29.7	0	608	40.8	4	6	11	14	22	30
_90%	HEB_22_143	3	116	30.1	37	38	38	0	40.1	0	651	46.29	3	6	9	15	25	30
_90%	HEB_22_143	4	119	30.5	39	32	32	0	32.5	0	472	49.46	3	4	5	10	19	26
90-20-20%	HEB_22_143	1	77	11.7	19	19	17	2	12	0.3	175	46.03	3	5	7	10	14	14
90-20-20%	HEB_22_143	2	73	10.3	21	24	16	8	12.9	0.9	216	43.03	3	5	7	8	11	17
90-20-20%	HEB_22_143	3	72	12	30	19	16	3	12.8	0.4	188	47.34	4	6	10	11	11	14
90-20-20%	HEB_22_143	4	82	13.4	23	27	23	4	12	0.5	125	41.1	3	4	7	9	13	15
90-20-40%	HEB_22_143	1	81	15.1	31	32	28	4	17.6	0.8	312	39.26	3	7	9	11	14	22
90-20-40%	HEB_22_143	2	93	14.9	24	27	24	3	15.6	0.8	215	39.35	3	6	8	10	12	16
90-20-40%	HEB_22_143	3	99	15.5	22	27	24	3	17.2	0.3	273	43.67	3	4	7	10	11	14
90-20-40%	HEB_22_143	4	96	13.3	17	23	23	0	17.5	0	297	41.08	3	5	5	8	11	16
90-20-90%	HEB_22_143	1	106	17.6	42	27	19	8	11	0.9	105	36.1	3	5	5	7	12	19
90-20-90%	HEB_22_143	2	103	18.1	40	25	16	9	10.7	1.1	96	37.42	2	4	6	8	8	13
90-20-90%	HEB_22_143	3	93	26.2	35	42	35	7	23.4	1.3	261	39.8	3	5	9	9	11	13
90-20-90%	HEB_22_143	4	103	22.4	40	36	31	5	19.3	0.8	217	41	3	4	5	8	9	14
90-20-90-20%	HEB_22_143	1	86	13.6	61	32	20	12	11.7	1.2	169	45.71	4	6	8	10	13	28
90-20-90-20%	HEB_22_143	2	91	11.4	21	25	18	7	13.6	0.7	206	49.7	3	5	8	8	11	17
90-20-90-20%	HEB_22_143	3	81	12.3	25	22	12	10	9.3	0.9	118	45.49	4	5	9	10	11	15
90-20-90-20%	HEB_22_143	4	94	11.7	21	19	11	8	9.5	0.9	196	42.4	3	4	9	10	12	21
_90%	HEB_23_029	1	103	27.4	33	23	21	2	31	0.2	269	54.3	4	7	9	12	16	22
_90%	HEB_23_029	2	104	27.5	25	25	25	0	29.6	0	434	46.05	4	5	13	13	21	24
_90%	HEB_23_029	3	102	30.6	26	22	21	1	23.4	0.2	343	41.98	3	6	7	9	18	22
_90%	HEB_23_029	4	103	28.7	25	28	20	8	24.5	0.6	467	41.9	3	6	9	11	11	17
90-20-20%	HEB_23_029	1	77	9.6	11	11	11	0	14.4	0	211	51.44	3	7	6	8	9	12
90-20-20%	HEB_23_029	2	76	12.4	12	18	14	4	13.2	0.5	186	49.72	4	6	8	10	12	12
90-20-20%	HEB_23_029	3	74	11.7	14	17	15	2	11.1	0.2	147	45.53	4	4	8	9	10	11
90-20-20%	HEB_23_029	4	77	13.6	12	13	11	2	12	0.5	170	46.6	3	6	6	9	9	12
90-20-40%	HEB_23_029	1	85	17.6	19	22	15	7	12.5	1.2	213	43.6	3	5	6	6	9	12
90-20-40%	HEB_23_029	2	93	16.1	23	17	10	7	9.4	1.2	136	44.61	3	6	7	9	10	11
90-20-40%	HEB_23_029	3	99	21	22	20	14	6	14.6	1.2	242	45.22	3	5	7	8	10	12
90-20-40%	HEB_23_029	4	97	16.4	24	20	18	2	17.6	0.3	260	43.72	4	8	13	10	11	11
90-20-90%	HEB_23_029	1	102	29.7	27	29	27	2	24.3	0.3	331	43.92	4	7	9	10	10	12
90-20-90%	HEB_23_029	2	110	24.1	30	22	21	1	16.9	0.1	207	42.32	3	6	9	11	11	11
90-20-90%	HEB_23_029	3	103	20.4	27	21	12	9	14.3	1.1	236	44.8	3	6	9	10	10	12
90-20-90%	HEB_23_029	4	101	23.7	33	32	25	7	17.6	1.8	268	38.88	3	5	7	9	11	12
90-20-90-20%	HEB_23_029	1	77	15.5	17	15	9	6	9	0.5	134	48.4	3	4	7	7	9	12
90-20-90-20%	HEB_23_029	2	72	14.6	22	14	8	6	8.1	0.7	118	48.76	3	6	8	9	9	9
90-20-90-20%	HEB_23_029	3	81	14.2	18	14	7	7	7.9	0.8	116	51.01	3	4	6	9	10	10
90-20-90-20%	HEB_23_029	4	76	12.7	14	15	10	5	11.6	0.6	165	49.88	3	5	6	10	12	13
_90%	Keel	1	41	4.3	18	16	16	0	5.5	0	90	39.34	5	7	8	10	10	12
_90%	Keel	2	44	1.7	12	9	9	0	3.3	0	39	42.08	3	4	5	5	10	10
_90%	Keel	3	43	2	26	17	17	0	4.5	0	66	37.88	3	5	7	8	8	11
_90%	Keel	4	47	2.4	15	14	14	0	4.7	0	70	40.63	3	4	5	7	6	12
90-20-20%	Keel	1	70	1.8	15	12	11	1	10.1	0.1	181	47.03	3	5	5	8	6	12
90-20-20%	Keel	2	38	1.2	17	10	10	0	3.5	0	40	47.95	3	6	6	6	7	7
90-20-20%	Keel	3	35	2.1	12	13	13	0	3.3	0	42	46	4	6	7	7	8	10
90-20-20%	Keel	4	42	1.2	9	8	8	0	3.2	0	41	49.9	3	5	5	6	7	7
90-20-40%	Keel	1	45	1.6	9	15	15	0	4.3	0	43	44.88	4	4	6	6	6	6
90-20-40%	Keel	2	41	2.3	7	10	10	0	3	0	37	44.19	3	5	5	5	5	5
90-20-40%	Keel	3	61	5.2	13	15	15	0	7.6	0	115	44.11	3	5	5	6	6	7
90-20-40%	Keel	4	43	1.7	12	8	8	0	2.5	0	27	53.15	3	4	5	5	8	8
90-20-90%	Keel	1	36	1.9	10	3	2	1	0.1	0.1	14		4	5	6	6	6	7
90-20-90%	Keel	2	41	1.8	13	9	6	3	1.9	0.2	15	51.33	3	4	5	5	7	7
90-20-90%	Keel	3	41	1.6	13	16	16	0	4	0	87	38.7	3	4	4	5	5	7
90-20-90%	Keel	4	42	1	10	6	6	0	2.5	0	27	45.78	3	3	5	5	6	6
90-20-90-20%	Keel	1	35	1.1	7	8	6	2	1.9	0.1	20	48.9	3	4	6	6	6	7
90-20-90-20%	Keel	2	38	1.6	14	10	10	0	1.8	0	47	29.91	4	7	8	8	8	10
90-20-90-20%	Keel	3	43	1.4	13	13	12	1	3.1	0.1	44	44.27	3	6	7	7	7	7
90-20-90-20%	Keel	4	38	2.5	16	11	11	0	2.2	0	22	41.59	3	3	5	7	8	9
_90%	RGT Planet	1	99	29.9	26	25	23	2	24.6	0.6	332	41.02	4	6	10	13	17	23
_90%	RGT Planet	2	103	29.9	28	30	30	0	46.4	0	607	58.84	5	7	9	14	22	28
_90%	RGT Planet	3	103	25.6	26	26	26	0	31.6	0	437	48.7	4	6	8	14	19	23
_90%	RGT Planet	4	100	24.3	21	21	21	0	27.8	0	422	50.11	3	4	7	11	14	18
90-20-20%	RGT Planet	1	70	8.5	10	13	9	4	13.3	0.7	187	55.03	3	7	7	9	9	10
90-20-20%	RGT Planet	2	74	9.1	10	10	10	0	14.5	0	199	58.43	3	6	7	8	9	10
90-20-20%	RGT Planet	3	65	8.6	11	12	12	0	13.7	0	175	59.1	4	7	8	8	9	9
90-20-20%	RGT Planet	4	65	8.6	12	11	11	0	17.1	0	236	56.42	4	7	9	11	11	12
90-20-40%	RGT Planet	1	89	16.7	21	20	18	2	17.6	0.6	239	51.85	3	6	7	7	7	11
90-20-40%	RGT Planet	2	91	14	20	12	11	1	10.6	0.1	158	46.87	3	4	7	7	7	8
90-20-40%	RGT Planet	3	95	15.1	23	20	18	2	19.4	0.1	260	56.1	3	5	7	7	8	12
90-20-40%	RGT Planet	4	84	21	25	20	15	5	15.9	0.7	208	55.47	3	6	6	7	8	14
90-20-90%	RGT Planet	1	94	20	27	21	20	1	19.7	0.1	272	49.95	3	4	7	8	9	9
90-20-90%	RGT Planet	2	93	17	30	11	10	1	10.9	0.1	173	44.23	2	4	6	8	9	10
90-20-90%	RGT Planet	3	85	16.2	26	15	9	6	7.9	0.6	55	36	3	6	7	8	9	10
90-20-90%	RGT Planet	4	97	18.4	26	22	21	1	18.2	0.1	273	45.24	4	7	7	8	8	12
90-20-90-20%	RGT Planet	1	75	11.2	17	14	10	4	13.9	0.9	193	56.28	4	6	7	9	12	12
90-20-90-20%	RGT Planet	2	74	14.3	19	14	9	5	12.2	0.5	158	57.72	3	6	8	8	8	17
90-20-90-20%	RGT Planet	3	75	13.1	17	19	12	7	12.7	1.2	149	57.62	3	6	7	7	8	14
90-20-90-20%	RGT Planet	4	66	12.4	19	20	16	4	12.7	0.6	131	58.49	3	6	7	8	9	11
